# Supplementary material for: Nanoscale Two-Dimensional FeII- and CoII-Based Metal–Organic Frameworks of Porphyrin Ligand for the Photodynamic Therapy of Breast Cancer
Source: Molecules. 2023 Feb 24;28(5):2125. doi: 10.3390/molecules28052125 (PMC10003974; doi:10.3390/molecules28052125)
Supplement: Supplementary file 1 [file molecules-28-02125-s001.zip]

Archive with 3 entries (3 files):
- CheckCIF.pdf
- FE-THPP.cif
- Supplementary Material_Revised.pdf
